# Supplementary material for: Bias Associated with Peripheral Non-Invasive Compared to Invasive Arterial Blood Pressure Monitoring in Healthy Anaesthetised and Standing Horses Using the Bionet BM7Vet
Source: Vet Sci. 2022 Jan 28;9(2):52. doi: 10.3390/vetsci9020052 (PMC8878245; doi:10.3390/vetsci9020052)
Supplement: Supplementary file 1 [file vetsci-09-00052-s001.zip]

Archive with 1 entries (1 files):
- vetsci-1534983-supplementary.pdf
